# Supplementary material for: CD73 restrains mutant β-catenin oncogenic activity in endometrial carcinomas
Source: JCI Insight. 2026 Jan 23;11(2):e189510. doi: 10.1172/jci.insight.189510 (PMC12892904; doi:10.1172/jci.insight.189510)
Supplement: Supporting data values [file jciinsight-11-189510-s049.xlsx]

## Sheet: Fig 1
Figure panel
A
	CD73
Tumor ID	No Recurrence	Recurrence or Death	Tumor ID	Notes: no recurrence data for tumor #46
3	0.001169	0.000135	18
7	0.000214	0.000525	50
17	0.00722	0.001219	14
19	0.004595	0.001072	21
29	0.002494	0.002594	22
33	0.000618	0.02701*	144
43	0.00132	6.72e-05	9
47	0.003653	0.00602	11
51	0.000615
64	0.003313	0.000346	119
66	0.014
79	0.000535	0.000984	65
87	0.006954	0.000257	5
93	0.001358
102	0.017201
105	0.007145
106	0.003011
120	0.004497
Notes:
Sample #144 Excluded from analysis (defined as an outlier using Grubbs (Alpha = 0.001)). GraphPad Prism used to identify and remove extreme outliers
Sample #144 was excluded also for the reason that the patient had co-current widely metastatic colon cancer - discovered when patient medial records were reviewed for recurrence/no recurrence info and other clinical data.
B
	CD73
Tumor ID	I-II	III-IV	Tumor ID	Notes: no stage data for tumor #17
14	0.001219	0.000135	18
21	0.001072	0.003313	64
22	0.002594	0.006954	87
144	0.02701*	0.001358	93
3	0.001169
5	0.000257	0.000345922	119
7	0.000214
9	6.72e-05
11	0.00602
29	0.002494
33	0.000618
43	0.00132
46	0.001441
47	0.003653
50	0.000525
51	0.000615
65	0.000984
66	0.014
79	0.000535
102	0.017201
105	0.007145
106	0.003011
120	0.004497
19	0.004595
C
	CD73
Tumor ID	None	LVSI	Tumor ID	Notes: no LVSI data for tumors #18 and #119
14	0.00121855	0.00107201	21
3	0.00116855	0.00259376	22
7	0.000213982	0.02701*	144
9	6.72131e-05	0.00025739	5
19	0.00459533	0.00602015	11
29	0.00249375	0.00722015	17
33	0.000617931	0.00144089	46
43	0.00132007	0.0172014	102
47	0.00365318	0.00714516	105
50	0.00052459	0.00449667	120
51	0.000614525
64	0.0033134
65	0.000984293
66	0.014
79	0.000534596
87	0.00695368
93	0.00135829
106	0.00301128
D				No recurrence data for tumor #17
Tumor ID	144	102	66	17	105	87	11	19	120	47	64	106	22	29	93	43	14	3	21	65	33	51	79	50	119	5	7	18	9
CD73	0.02701*	0.0172014	0.014	0.00722015	0.00714516	0.00695368	0.00602015	0.00459533	0.00449667	0.00365318	0.0033134	0.00301128	0.00259376	0.00249375	0.00135829	0.00132007	0.00121855	0.00116855	0.00107201	0.000984293	0.000617931	0.000614525	0.000534596	0.00052459	0.000345922	0.00025739	0.000213982	0.000135335	6.72131e-05
	CD73
E	Tumor	Membrane	Cytoplasm	None
	1	94.93	0	5.07	Values are %
	2	98.85	1.15	0
	3	98.13	0	1.87
	4	93.59		6.41
	5	72.87	7.75	19.37
	6	81.17		18.83
	7	100	0	0
	8	51.5	13.91	34.59
	9	21.21	75.61	3.18
	10	0	99.65	0.35
	11	0		100
	β-catenin
	Tumor	Cytoplasm	Cytoplasm + Nuclear	Cytoplasm + Membrane
	1	1.79	0.13	98.07	Values are %
	2	6.79	0.2	93.01
	3	0	8.99	91.01
	4	30.54	7.79	61.67
	5	29.51	16.15	54.34
	6	8.49	49.33	42.18
	7	62.98	1.78	35.23
	8	0.42	84.48	15.1
	9	59.73	40.27	0
	10	40.13	59.87	0
	11	0	100	0
F
	β-catenin	CD73		β-catenin	CD73
	Membrane + Cytoplasm	% CD73 (Membrane)		Cytoplasm + Nuclear	% CD73 (Membrane)
	98.07	94.93		0.13	94.93
	93.01	98.85		0.2	98.85
	91.01	98.13		8.99	98.13
	61.67	93.59		7.79	93.59
	54.34	72.87		16.15	72.87
	42.18	81.17		49.33	81.17
	35.23	100		1.78	100
	15.1	51.5		84.48	51.5
	0	21.21		40.27	21.21
	0	0		59.87	0
	0	0		100	0
	β-catenin	CD73		β-catenin	CD73
	Membrane + Cytoplasm	Cytoplasm + No Staining		Cytoplasm + Nuclear	Cytoplasm + No Staining
	98.07	5.07		0.13	5.07
	93.01	1.15		0.2	1.15
	91.01	1.87		8.99	1.87
	61.67	6.41		7.79	6.41
	54.34	27.12		16.15	27.12
	42.18	18.83		49.33	18.83
	35.23	0		1.78	0
	15.1	15.09		84.48	15.09
	0	78.79		40.27	78.79
	0	100		59.87	100
	0	100		100	100
H	CD73
Tumor ID	Nuclear	Non-nuclear	Tumor ID
Nuclear_UNCseq1481-F03_001	73.0072	136.368	Non-nuclear_UNCseq1481-F03_004
Nuclear_UNCseq1481-F03_002	58.8016	131.439	Non-nuclear_UNCseq1481-F03_005
Nuclear_UNCseq1481-F03_003	71.822	122.557	Non-nuclear_UNCseq1481-F03_006
Nuclear_UNCseq0980-F01_007	51.3926	215.633	Non-nuclear_UNCseq0980-F01_009
Nuclear_UNCseq0980-F01_008	121.581	181.657	Non-nuclear_UNCseq0980-F01_010
Nuclear_UNCseq0980-F01_011	121.728	280.693	Non-nuclear_UNCseq0980-F01_012
Nuclear_UNCseq2091-B03_001	77.9954	202.333	Non-nuclear_UNCseq2091-B03_002
Nuclear_UNCseq2091-B03_003	62.7825	307.019	Non-nuclear_UNCseq2091-B03_005
Nuclear_UNCseq2091-B03_004	63.0695	250.26	Non-nuclear_UNCseq2091-B03_006
Nuclear_UNCseq2714-A01_010	87.7233	174.157	Non-nuclear_UNCseq2714-A01_007
Nuclear_UNCseq2714-A01_011	96.8267	211.033	Non-nuclear_UNCseq2714-A01_008
Nuclear_UNCseq2500-A04_002	41.8962	189.838	Non-nuclear_UNCseq2714-A01_009
Nuclear_UNCseq2500-A04_005	64.1991	70.1732	Non-nuclear_UNCseq2500-A04_001
Nuclear_UNCseq2500-A04_006	48.7303	49.2339	Non-nuclear_UNCseq2500-A04_003
Nuclear_UNCseq2127-A14_008	58.0101	59.4889	Non-nuclear_UNCseq2500-A04_004
Nuclear_UNCseq2127-A14_009	50.2379	82.2114	Non-nuclear_UNCseq2127-A14_007
Nuclear_UNCseq2127-A14_012	32.1914	42.4548	Non-nuclear_UNCseq2127-A14_010
Nuclear_UNCseq2453-A02_002	39.1031	67.711	Non-nuclear_UNCseq2127-A14_011
Nuclear_UNCseq2453-A02_004	38.4206	321.043	Non-nuclear_UNCseq2453-A02_001
Nuclear_UNCseq2453-A02_005	34.1885	51.2827	Non-nuclear_UNCseq2453-A02_003
Nuclear_UNCseq2446-A08_008	61.5156	304.37	Non-nuclear_UNCseq2446-A08_007
Nuclear_UNCseq2446-A08_009	50.8961	261.148	Non-nuclear_UNCseq2446-A08_010
Nuclear_UNCseq2446-A08_011	61.281	473.353	Non-nuclear_UNCseq2446-A08_012
Nuclear_UNCseq1034-C10_002	43.2477	99.3094	Non-nuclear_UNCseq1034-C10_001
Nuclear_UNCseq1034-C10_003	51.5645	171.482	Non-nuclear_UNCseq1034-C10_005
Nuclear_UNCseq1034-C10_004	48.1943	117.988	Non-nuclear_UNCseq1034-C10_006
Nuclear_UNCseq1992-A06_007	47.5418	155.536	Non-nuclear_UNCseq1992-A06_008
Nuclear_UNCseq1992-A06_010	50.8961	99.0273	Non-nuclear_UNCseq1992-A06_009
Nuclear_UNCseq1992-A06_012	47.0413	154.414	Non-nuclear_UNCseq1992-A06_011
Nuclear_UNCseq0495-C08_001	68.4501	93.6346	Non-nuclear_UNCseq0495-C08_002
Nuclear_UNCseq0495-C08_003	65.888	115.109	Non-nuclear_UNCseq0495-C08_004
Nuclear_UNCseq0495-C08_005	109.489	103.837	Non-nuclear_UNCseq0495-C08_006
Nuclear_UNCseq1813-A17_007	86.5461	117.603	Non-nuclear_UNCseq1813-A17_011
Nuclear_UNCseq1813-A17_008	47.3706	47.1433	Non-nuclear_UNCseq1813-A17_012
Nuclear_UNCseq1813-A17_009	41.7826	83.367	Non-nuclear_UNCseq1479-E05_002
Nuclear_UNCseq1479-E05_001	45.8065	110.734	Non-nuclear_UNCseq1479-E05_003
Nuclear_UNCseq1479-E05_004	58.5733	72.0794	Non-nuclear_UNCseq1479-E05_006
Nuclear_UNCseq1479-E05_005	49.8043	173.483	Non-nuclear_UNCseq0482-C04_007
Nuclear_UNCseq0482-C04_010	48.5753	232.107	Non-nuclear_UNCseq0482-C04_008
Nuclear_UNCseq0482-C04_011	53.1498	199.724	Non-nuclear_UNCseq0482-C04_009
Nuclear_UNCseq0482-C04_012	44.6892	313.546	Non-nuclear_UNCseq1706-A19_001
Nuclear_UNCseq1706-A19_002	75.9717	358.113	Non-nuclear_UNCseq1706-A19_004
Nuclear_UNCseq1706-A19_003	67.2508	426.335	Non-nuclear_UNCseq1706-A19_006
Nuclear_UNCseq1706-A19_005	73.4181	446.892	Non-nuclear_UNCseq2138-C05_007
Nuclear_UNCseq2138-C05_008	86.1864	146.285	Non-nuclear_UNCseq2138-C05_009
Nuclear_UNCseq2138-C05_010	48.2441	328.398	Non-nuclearUNCseq2138-C05_012
Nuclear_UNCseq2138-C05_011	41.1057
I
ROI location	Non-nuclear											Nuclear
Tumor ID	Non-nuclear_UNCseq0980-F01_009	Non-nuclear_UNCseq2714-A01_007	Non-nuclear_UNCseq1034-C10_001	Non-nuclear_UNCseq1992-A06_008	Non-nuclear_UNCseq1813-A17_011	Non-nuclear_UNCseq0482-C04_007	Non-nuclear_UNCseq1481-F03_004	Non-nuclear_UNCseq2127-A14_007	Non-nuclear_UNCseq0495-C08_002	Non-nuclear_UNCseq1479-E05_002	Non-nuclear_UNCseq1706-A19_001	Nuclear_UNCseq0980-F01_007	Nuclear_UNCseq2714-A01_010	Nuclear_UNCseq1034-C10_002	Nuclear_UNCseq1992-A06_007	Nuclear_UNCseq1813-A17_007	Nuclear_UNCseq0482-C04_010	Nuclear_UNCseq1481-F03_001	Nuclear_UNCseq2127-A14_008	Nuclear_UNCseq0495-C08_001	Nuclear_UNCseq1479-E05_001	Nuclear_UNCseq1706-A19_002
	Non-nuclear_UNCseq0980-F01_010	Non-nuclear_UNCseq2714-A01_008	Non-nuclear_UNCseq1034-C10_005	Non-nuclear_UNCseq1992-A06_009	Non-nuclear_UNCseq1813-A17_012	Non-nuclear_UNCseq0482-C04_008	Non-nuclear_UNCseq1481-F03_005	Non-nuclear_UNCseq2127-A14_010	Non-nuclear_UNCseq0495-C08_004	Non-nuclear_UNCseq1479-E05_003	Non-nuclear_UNCseq1706-A19_004	Nuclear_UNCseq0980-F01_008	Nuclear_UNCseq2714-A01_011	Nuclear_UNCseq1034-C10_003	Nuclear_UNCseq1992-A06_010	Nuclear_UNCseq1813-A17_008	Nuclear_UNCseq0482-C04_011	Nuclear_UNCseq1481-F03_002	Nuclear_UNCseq2127-A14_009	Nuclear_UNCseq0495-C08_003	Nuclear_UNCseq1479-E05_004	Nuclear_UNCseq1706-A19_003
	Non-nuclear_UNCseq0980-F01_012	Non-nuclear_UNCseq2714-A01_009	Non-nuclear_UNCseq1034-C10_006	Non-nuclear_UNCseq1992-A06_011		Non-nuclear_UNCseq0482-C04_009	Non-nuclear_UNCseq1481-F03_006	Non-nuclear_UNCseq2127-A14_011	Non-nuclear_UNCseq0495-C08_006	Non-nuclear_UNCseq1479-E05_006	Non-nuclear_UNCseq1706-A19_006	Nuclear_UNCseq0980-F01_011		Nuclear_UNCseq1034-C10_004	Nuclear_UNCseq1992-A06_012	Nuclear_UNCseq1813-A17_009	Nuclear_UNCseq0482-C04_012	Nuclear_UNCseq1481-F03_003	Nuclear_UNCseq2127-A14_012	Nuclear_UNCseq0495-C08_005	Nuclear_UNCseq1479-E05_005	Nuclear_UNCseq1706-A19_005
S33 + S37	225.994	191.676	129.593	136.326	82.3733	201.771	130.121	64.1257	104.193	88.727	335.829	98.2339	92.275	47.6688	48.493	58.5664	48.8048	67.8769	46.8131	81.2756	51.3947	72.2135
D32 + G34 + H36	59.632	186.163	307.192	346.291	253.204							53.0476	37.2374	58.5121	57.8975	67.9491
	Non-nuclear_UNCseq2500-A04_001	Non-nuclear_UNCseq2453-A02_001	Non-nuclear_UNCseq2138-C05_007	Non-nuclear_UNCseq2446-A08_007								Nuclear_UNCseq2500-A04_002	Nuclear_UNCseq2453-A02_002	Nuclear_UNCseq2138-C05_008	Nuclear_UNCseq2446-A08_008	Nuclear_UNCseq2091-B03_001
	Non-nuclear_UNCseq2500-A04_003	Non-nuclear_UNCseq2453-A02_003	Non-nuclear_UNCseq2138-C05_009	Non-nuclear_UNCseq2446-A08_010								Nuclear_UNCseq2500-A04_005	Nuclear_UNCseq2453-A02_004	Nuclear_UNCseq2138-C05_010	Nuclear_UNCseq2446-A08_009	Nuclear_UNCseq2091-B03_003
Tumor ID	Non-nuclear_UNCseq2500-A04_004		Non-nuclearUNCseq2138-C05_012	Non-nuclear_UNCseq2446-A08_012								Nuclear_UNCseq2500-A04_006	Nuclear_UNCseq2453-A02_005	Nuclear_UNCseq2138-C05_011	Nuclear_UNCseq2446-A08_011	Nuclear_UNCseq2091-B03_004

## Sheet: Fig 2
Figure panel
A	HEC-1-A	Ishikawa
	0.1588	0.0016
	0.1639	0.0014
	0.1164	0.0021
	0.1367	0.0017
	0.1467	0.0011
C		TOPFlash				FOPFlash
	Endogenous β-catenin	10.09	16	11.81	11.6	0.736	0.83	0.813
	Xenopus β-cateninΔEX3	1383	1120	1108	801.9	1.379	1.33	2.206
D	Endogenous β-catenin														CTNNB1 siRNA
	0.854	1.355	1	0.982	0.55	0.71	1.19	1	1.022	1	1.021				0.088	0.094	0.277	0.074	0.06	0.36	0.25	0.13	0.08	0.063	0.111
F		HEC-1-A												Ishikawa
	Endogenous β-catenin	3.467	2.547	4.484	6.139	6.253	6.107	10.09	16	11.81	11.6	3.535	2.12	38.13	24.45	24.54	30.33	78.59	26.74	32.55
	Xenopus β-cateninΔEX3	524	644	434.8	386.8	1018	584.2	1383	1120	1108	801.9	426.5	611.9	3732	2033	4769	3484	1865	1837	1854
G		NT5E WT																NT5E KO
	Endogenous β-catenin	1	0.41	0.84	1.18	1.81	0.86	1.19	1.06	1	1	0.44	0.14	0.43	1.37	1.3	0.74	2.93	0.88	0.47	0.28	1	1.29	0.57	1.04	1	1.16	0.65	0.47	0.53	1.55	1	1.24
	Xenopus β-cateninΔEX3	133.51	134.5	132.35	177.81	194.16	130.45	145.44	135.99	74.46	19.9	16.21	9.4	17.76	16.71	16.6	15.93	219.13	527.02	423.99	551.01	1152.83	465.34	484.39	553.97	716.14	1130.85	1149.48	967.08	835.82	604.14	1183.64	1423.19
I		Control AdV																NT5E AdV
	Endogenous β-catenin	1.35	0.63	1	0.92	0.46	1.91	1.2	1									1.19	1	1.15	0.7	1.08	1	2.09	1.27	0.63
	Xenopus β-cateninΔEX3	166.29	210.52	223.54	191.22	240.91	302.35	262.79	168.06	273.88	447.41	260.35	247.87	447.39	269.67	353.24	170.77	87.86	179.34	94.69	224.2	105.06	78.88	99.92	120.25	165.26	201.4	129.01	104.74	117.05

## Sheet: Fig 3
Figure panel	Figure panel
	A
A		TCGA	MSK	CPTAC	UNC	MDA
	D32A	2	0	0	0	0
	D32G	2	3	1	0	1
	D32H	1	1	1	0	0
	D32N	7	7	1	3	0
	D32Y	5	14	2	7	0
	D32V	1	3	1	0	0
	S33A	0	3	0	0	0
	S33C	9	21	1	6	8
	S33F	9	20	2	4	4
	S33P	2	7	1	1	0
	S33Y	6	12	1	1	2
	G34E	5	8	2	1	1
	G34R	7	13	1	2	2
	G34V	4	11	1	1	0
	I35S	1	2	0	0	1
	H36P	0	1	0	1	0
	S37A	3	7	1	5	0
	S37C	10	24	0	2	1
	S37F	11	51	3	12	6
	S37P	2	5	0	1	0
	S37Y	0	5	0	1	0
	T41A	5	11	0	0	0
	T41I	7	25	1	3	3
	S45C	1	0	0	0	0
	S45F	1	9	0	1	0
	S45P	0	3	0	1	0
	S45Y	1	0	0	0	0
	C
C		NT5E WT											NT5E KO
	Endogenous	0.72	1.08	1.18	1	0.7	0.99	1	0.98	1.55	0.88	0.88	0.64	1	0.37	0.56	2.79		1	0.86	0.76	1.83	0.82
	WT	3.34	3.25	2.5	3.78	4.13		1.06	2.84	2.34	2.42	2.42	77.67	121.78	63.84	22.22	43.21	117.9	55.04	33.99	23.56	74.78	45.02
	D32N	3.15	3.65	3.91	2.77	2.79		4.67	3.4	3.35	2.84	2.84	106.12	55.64	42.6	90.77	45.1	79.5	148.97	61.62	95.91	84.91	107.46
	S33F	6.47	4.76	7.6	6.08	3.65		4.17	6.15	4.97	3.81	3.81	90.99	114.58	90.59	78.96	141.02		63.69	76.66	72.03	98.84	69.57
	S33Y	4.43	4.41	5.65	6.52	3.45	3.59	2.46	4.92	2.9	3.08	3.08	55.4	70.99	72.46	68.42	86.46		82.63	97.67	81.98	60.88	36.68
	G34R	5.39	6.36	5.85	7.25	4.22		9.14	7.05	3.88	4.07	4.07	59.5	113.61	109.98	91.06	60.59	175.17	179.94	139.59	99.01	78.34	90.8
	S37C	4.79	4.32	6.01	6.28	4.17		2.38	3.84	4.32	4.21	4.21	82.71	88.67	109.55	52.08	156.5		45.95	66.44	55.17	155.65	48.28
	S37F	4.71	5.83	5.19	5.09	4.29		6.43	7.47	7.18	6.28	6.28	62.14	202.82	158.62	88.13	133.02	174.58	84.76	113.92	130.67	56.96	51.88
	S45F	3.72	4.54	6.61	4.85	5.58	6.02	6.05	3.36	10.06	3.6	3.6	114.97	95.17	155.78	132.55	171.85		39.25	48.28	93.6	68.41	108.23
	E
E		EV plasmid										NT5E plasmid
	Endogenous	0.74	1.59	1	0.69	0.66	1	0.74	1.11	0.88		1	0.81	0.45	1.91	1.71	0.64	1.44	0.25	1.13	1
	WT	22.71	19.26	45.09	30.77	27.74	39.61	46.83	33.02	40.98	23.24	10.14	9.2	17.25	21.93	20.43	7.69	4.27	9.95	12.01	7.44
	D32N	21.13	25.17	33.89	19.75	21.27	24.57	48.75	35.65	20.84	26.34	17.38	31.49	43.22	50.05	45.75	7.16	9.52	8.28	13.56	5.45
	S33F	46.17	31.34	40.5	24.88	35.14	29.4	17.86	60.5	39.35	47.3	16.82	26.43	18.71	31.71	32.03	9.22	7.11	13.83	15.64	19.06
	S33Y	13.79	25.76	25.81	44.06	23.79	39.7	26.19	21.44	34.15	43.92	12.4	10.46	25.81	31.89	27.86	11.01	9.3	8.7	10.69	11.87
	G34R	41.4	54.03	41.23	68.17	35.69	132.38	73.62	115.43	71.83	95.04	48.95	109.42	68.93	91.61	53.38	22.27	19.29	15.4	19.17	15.98
	S37C	22.69	18.2	30.77	44.19	18.27	32.42	32.6	31.24	41.87		12.18	15.64	27.98	23.22	32.45	7.99	4.61	9.85	8.9	8.29
	S37F	48.87	60.22	66.48	44.78	39.91	45.99	61.12	93.07	94.9		16.06	15.34	30.68	18.32	24.96	9.25	19.77	8.15	17.13	8.29
	S45F	11.13	19.89	26.97	35.25	27.04	40.64	57.35	75.18	39.75		25.07	23.48	17	33.83	15.33	11.74	7.69	10.12	12.54	8.53

## Sheet: Fig 4
Figure panel
B	NT siRNA	CD73 siRNA		C	NT siRNA	CD73 siRNA		D		NT5E WT	NT5E KO		E		NT5E WT	NT5E KO		F		NT5E WT	NT5E KO
	59158	6760			47.62	67.74			WCL	1	1			WCL	1	1			WCL	1	1
	55199	6140			37.71	57.98			Cyto	1.02653	1.83744			Cyto	4.75914	1.73601			Cyto	0.36	1.08
	49223	6747			31.65	65.54			Mem	1.85066	1.18855			Mem	1.1912	0.749894			Mem	3.07	1.44
	51829	3583			36.93	59.07			Nuc	0.592804	0.822212			Nuc	0.891333	4.58453			Nuc	1.06	0.98
	52017	4155			38.1	63.3			Chro	0.412868	0.742981			Chro	1.83419	2.86707			Chro	0.41	1.23
	74661	4828			23.06	60.7
	76182	19330			53.14	64.1
	50944	2281			32.78	55.12
	54853	4431			37.69	46.49
	73253	6614			40.54	52.92
	51738	4093			35.14	49
	97540	2433			40.6	52.48
	36504	1428			40.14	48.47
	68879	4395			46.6	50.19
	62563	1361			44.12	54.69
	37193	3134			42.1	57.69
	61364	2454			38.46	67.63
	62608	1070			49.31	35.49
	44349	1096			40.06	31.61
	46688	1793			43.13	48.17
	48912	5269			35.27	56.45
	36315	7018			72.4	60.22
	44377	1945			31.29	52.73
	33420	5396			26.41	46.51
	34791	4880			28.57	59.57
	41428	2034			23.51	38.9
	54038	5496			25.81	70.29
	48153	6799			24.56	69.48
	86501	5203			28.19	49.21
	45000	2294			27.64	54
	47531	8076			24.54	36.86
	54749	4440			22.16	65.05
	57974	9362			28.1	46.55
	48333	3174			27.88	55.15
	31735	3643			24.94	51
	45146	2981			28.77	43.48
	56673	3405			23.68	43.44
	79530	2650			23.28	48.53
	77249	2538			24.84	62.5
	77008	2193			26.38	62.63
	43824	2840			24.89	41.47
	87569	5252			23.16	41.54
	64513	4124			24.38	44.48
	76467	5804			22.75	40.54
	53890	8788			19.76	49.38
	66202	7249			22.35	40.82
	71202	10296			27.26	43.84
	83954	4312			26.38	44.7
	57347	25661			30.24	41.11
	100573	4864			27.88	89.12
	91001	5858			26.96	77.66
	88276	3013			23.84	45.69
	58806	2834			33.46	47.98
	69485	5516			28.85	53.25
	76082	7757			27.3	47.82
	48254	3080			30.47	49.38
	47932	5609			26.6	73.68
	29710	3042			31.25	60.98
	39319	2236			40.94	155.32
	77948	3781			32.4	99.11
	123414	5575			32.4	109.52
	94090	6783			31.37	124.55
	38948	6162			30.5	113.71
	73170	4592			36.3	147.3
	82919	9069			31.62	95.38
	39857	6439			30.94	82.91
	78826	6979			32.3	103.98
	66062	6969			33.25	62.37
	79767	4251			37.38	49.39
	76266	5117			31.49	36.57
	102214	5957			30.4	85.08
	126625	8241			34.74	110.75
	100165	10218			27.4	80.45
	81577	7497			31.33	146.69
	62825	10050			31.37	141.47
	81800	9620			30.3	67.66
	69365	11733			29.55	70.22
	50945	4630			27.59	34.21
	85993	4034			29.78	83.79
	55919	97787			29.94	58.25
	27219	5140			29.1	87.99
	36011	3909			31.81	112.34
	45243	7929			46.55	94.67
	42582	7141			49.18	78.81
	53503	3824			51.69	83.76
	48593	10102			44.53	78.43
	66372	4860			42.26	74.88
	71511	6683			44.05	62.76
	75812	6266			44.1	61.46
	39036	6475			42.06

## Sheet: Fig 5
Figure panel
A		NT5E WT				NT5E KO
	A1R	6.872	7.00195	7.21354		6.28979	8.41071	6.4095
	A2AR	0.054084	0.012763	0.057223		0	0	0.004452
	A2BR	1.11121	0.881111	1.2384		3.05681	2.8849	2.75143
	A3R	0	0	0		0	0	0
	Indel	Frequency
B	-10	4.7
		1.6
		1
		1
		2.3
	-5	2.5
		1.4
		3.4
		5.7
		19.9
	0
		47.8
		1.4
	5	0
	10	0
	Indel	Frequency
C	-10	1.2
		2.5
		2
	-5	0.6
		1
		0.3
		0.8
		1.2
	0
		88.4
		0.7
		0.1
	5
	10	0
E		WT					A1R KO					A2BR KO
	EV	0.9	1.79	0.78	1	0.9	1.45	1	0.51	1.22	0.94	0.68	1	1.47	0.86	0.77
	D32N	7.66	7.47	4.4	8.87	7.6	12.49	28.93	19.74	15.01	21.44	11.2	10.52	7.9	10	12.09
	G34R	9.9	6.43	5.52	10.04	10.87	18.09	9.65	8.64	21.4	15.08	10.06	7.82	6.53	13.35	7.51
	S37F	8.29	2.55	1.48	9.06	7.57	9.28	15.71	17.33	13.26	13.02	9.62	8.67	14.11	7.4	7.25

## Sheet: Fig 6
Figure panel
B
G34R EV_#1				G34R EV_#2				G34R EV_#3				G34R CD73_#1				G34R CD73_#2				G34R CD73_#3
Image	Counts			Image	Counts			Image	Counts			Image	Counts			Image	Counts			Image	Counts
pos_01	0			pos_01	20			pos_01	9			pos_01	7			pos_01	5			pos_02	8
pos_02	10			pos_02	10			pos_02	5			pos_02	34			pos_02	3			pos_03	10
pos_03	10			pos_03	17			pos_03	13			pos_03	4			pos_03	2			pos_04	31
pos_04	6			pos_04	21			pos_04	35			pos_04	7			pos_04	0			pos_05	24
pos_05	1			pos_05	30			pos_05	27			pos_05	1			pos_05	8			pos_06	13
pos_06	6			pos_06	24			pos_06	6			pos_06	0			pos_06	6			pos_07	22
pos_07	16			pos_07	21			pos_07	24			pos_07	10			pos_07	36			pos_08	11
pos_08	1			pos_08	0			pos_08	60			pos_08	5			pos_08	39			pos_09	2
pos_09	4			pos_09	4			pos_09	12			pos_09	27			pos_09	7			pos_10	0
pos_10	48			pos_10	34			pos_10	12			pos_10	19			pos_10	2			pos_11	8
pos_11	82			pos_11	25			pos_11	39			pos_11	4			pos_11	57			pos_12	10
pos_12	27			pos_12	31			pos_12	48			pos_12	25			pos_12	29			pos_13	12
pos_13	3			pos_13	22			pos_13	35			pos_13	7			pos_13	19			pos_14	5
pos_14	0			pos_14	10			pos_14	17			pos_14	2			pos_14	3			pos_15	11
pos_15	25			pos_15	24			pos_15	14			pos_15	11			pos_15	31			pos_16	3
pos_16	22			pos_16	6			pos_16	5			pos_16	1			pos_16	0			pos_17	7
pos_17	2			pos_17	44			pos_17	19			pos_17	12			pos_17	3			pos_18	9
pos_18	9			pos_18	16			pos_18	14			pos_18	5			pos_18	0			pos_19	8
pos_19	7			pos_19	18			pos_19	14			pos_19	15			pos_19	0			pos_20	4
pos_20	0			pos_20	24			pos_20	2			pos_20	17			pos_20	2
												pos_21	6
												pos_22	1
Average	13.95			Average	20.05			Average	20.5			Average	10			Average	12.6			Average	10.4211
S37F EV_#1				S37F EV_#2				S37F EV_#3				S37F CD73_#1				S37F CD73_#2				S37F CD73_#3
Image	Counts			Image	Counts			Image	Counts			Image	Counts			Image	Counts			Image	Counts
pos_01	0			pos_01	7			pos_01	16			pos_01	1			pos_01	3			pos_01	3
pos_02	0			pos_02	1			pos_02	21			pos_02	5			pos_02	12			pos_02	5
pos_03	0			pos_03	33			pos_03	12			pos_03	16			pos_03	20			pos_03	4
pos_04	43			pos_04	36			pos_04	16			pos_04	7			pos_04	17			pos_04	5
pos_05	14			pos_05	19			pos_05	17			pos_05	12			pos_05	7			pos_05	4
pos_06	58			pos_06	9			pos_06	12			pos_06	5			pos_06	7			pos_06	0
pos_07	6			pos_07	9			pos_07	19			pos_07	8			pos_07	7			pos_07	1
pos_08	0			pos_08	3			pos_08	11			pos_08	6			pos_08	11			pos_08	0
pos_09	0			pos_09	0			pos_09	15			pos_09	9			pos_09	1			pos_09	0
pos_10	20			pos_10	0			pos_10	9			pos_10	0			pos_10	0			pos_10	0
pos_11	9			pos_11	12			pos_11	25			pos_11	0			pos_11	0			pos_11	2
pos_12	0			pos_12	30			pos_12	16			pos_12	5			pos_12	7			pos_12	0
pos_13	6			pos_13	30			pos_13	27			pos_13	9			pos_13	6			pos_13	4
pos_14	35			pos_14	15			pos_14	1			pos_14	4			pos_14	6			pos_14	3
pos_15	14			pos_15	5			pos_15	12			pos_15	2			pos_15	4			pos_15	6
pos_16	4			pos_16	6			pos_16	14			pos_16	9			pos_16	4			pos_16	2
pos_17	5			pos_17	11			pos_17	12			pos_17	18			pos_17	3			pos_17	2
pos_18	2			pos_18	10			pos_18	12			pos_18	15			pos_18	1			pos_18	0
pos_19	8			pos_19	26			pos_19	23			pos_19	10			pos_19	11			pos_19	10
pos_20	30			pos_20	23			pos_20	17			pos_20	1			pos_20	5			pos_20	8
																pos_21	20
																pos_22	5
Average	12.7			Average	14.25			Average	15.35			Average	7.1			Average	7.13636			Average	2.95
C
S37F EV_#1					S37F EV_#2					S37F EV_#3					S37F CD73_#1					S37F CD73_#2					S37F CD73_#3
Image		Angle	Length		Image		Angle	Length		Image		Angle	Length		Image		Angle	Length		Image		Angle	Length		Image		Angle	Length
4734	1	23.085	397.859		4762	1	75.324	260.5		4782	1	51.613	589.406		4807	1	52.696	158.405		4839	1	-77.471	165.952		4861	1	7.125	338.615
						2	15.945	393.126			2	1.79	192.094			2	142.595	128.406			2	-59.744	166.709
4735	1	47.203	441.561			3	90	162								3	122.735	99.86			3	-87.274	126.143		4862	1	120.964	139.943
										4783	1	151.621	593.303								4	-100.008	103.576			2	121.608	91.586
4736	1	88.091	360.2		4763	1	123.408	337.817			2	81.469	242.685		4808	1	-31.329	161.555								3	159.444	153.792
	2	21.801	129.244			2	95.572	247.168								2	56.31	129.8		4840	1	-96.34	108.665
										4784	1	154.44	611.882			3	-47.49	97.673			2	-84.289	120.599		4863	1	-39.806	374.892
4737	1	-29.624	352.011		4764	1	128.66	345.769			2	97.765	266.443								3	-23.962	59.093
	2	-19.722	337.817			2	144.689	176.465			3	147.619	291.294		4809	1	-126.254	334.819							4864	1	63.435	187.83
																				4841	1	-118.887	198.726
4768	1	130.236	408.705		4765	1	0	594		4785	1	76.908	529.77		4810	1	99.09	151.908			2	-100.62	97.673		4865	1	29.055	123.548
	2	166.139	475.857								2	146.793	394.406			2	139.899	149.037			3	-75.964	98.955			2	117.759	128.825
					4766	1	61.352	738.39			3	19.573	286.559			3	90	138
4739	1	144.23	687.727																	4842	1	-29.055	370.643		4866	1	92.49	138.13
					4767	1	91.79	192.094		4786	1	28.61	526.258		4811	1	51.843	213.654			2	-69.146	134.833			2	-30.964	104.957
4740	1	130.956	421.07			2	137.49	293.019								2	60.018	180.1			3	-64.799	112.73
										4787	1	45	220.617								4	-9.462	72.993		4867	1	-71.565	246.658
4741	1	-22.751	201.693		4768	1	6.404	591.692			2	117.553	155.653		4812	1	-79.939	377.809
																2	-90	126		4843	1	-35.049	491.048		4868	1	58.438	492.914
4742	1	-91.005	342.053		4769	1	72.121	390.876		4788	1	91.528	450.16								2	-20.854	134.833
	2	92.726	126.143			2	92.603	132.136			2	123.69	173.066		4813	1	-69.444	153.792			3	-21.251	115.879		4869	1	52.907	308.402
	3	-53.13	90
					4770	1	109.179	146.11		4789	1	-162.35	277.042		4814	1	-96.613	416.773		4844	1	-18.435	189.737		4870	1	-63.435	147.58
4743	1	-25.71	359.6			2	96.34	108.665			2	148.671	161.555								2	0	114			2	-26.565	93.915
											3	128.089	282.064		4815	1	-92.77	372.435			3	0	48			3	-20.376	224.018
4744	1	-70.105	669.988		4771	1	39.806	374.892			4	117.553	155.653													4	-37.875	68.411
						2	129.472	264.273			5	121.43	126.57		4816	1	63.435	295.161		4845	1	-73.179	269.533			5	40.236	102.176
4745	1	-31.43	253.14													2	64.44	152.971			2	-86.82	108.167
					4772	1	125.166	322.943		4790	1	111.501	425.62			3	74.249	243.13			3	-36.254	111.606		4871	1	-19.983	70.228
4746	1	90	210			2	145.305	189.737			2	121.239	428.065													2	49.399	55.317
	2	52.125	136.821			3	-135	169.706							4817	1	-88.025	174.103		4846	1	-31.608	91.586			3	53.13	60
	3	41.987	80.722							4791	1	43.755	390.415								2	-37.405	128.406			4	-56.31	64.9
	4	39.472	132.136		4773	1	136.736	420.214							4818	1	-55.305	94.868			3	-104.931	93.145
						2	84.806	198.816		4792	1	-176.269	553.173								4	-141.71	145.245		4872	1	99.462	255.476
4747	1	-2.203	312.231												4819	1	-68.199	96.933								2	105.642	155.769
	2	88.568	240.075		4774	1	-98.13	593.97		4793	1	-88.854	300.06			2	-83.66	108.665		4847	1	-93.468	396.727
						2	-95.856	470.455			2	-113.199	228.473								2	-90	138		4873	1	-156.251	163.878
4748	1	96.411	537.36								3	126.87	150		4820	1	-47.726	89.196			3	-79.695	201.246			2	-83.66	108.665
	2	34.287	319.525		4775	1	51.17	315.785			4	87.879	162.111								4	-84.289	60.299
						2	113.962	177.279							4821	1	-114.179	322.273							4874	1	63.435	120.748
4749	1	104.036	272.125			3	85.601	156.461		4794	1	136.138	640.765			2	-104.647	545.736		4848	1	-58.392	183.172			2	101.31	122.376
	2	90	270																		2	-93.18	108.167			3	51.34	76.837
					4776	1	62.904	289.807		4795	1	-38.55	491.011		4822	1	18.435	550.236			3	-144.246	184.835			4	113.199	91.389
4750	1	28.443	655.073			2	62.176	244.238			2	-103.57	178.997			2	45.764	318.226								5	107.354	100.578
																				4849	1	-59.036	104.957
4751	1	5.816	651.352		4777	1	90	342		4796	1	111.801	355.421		4823	1	-87.879	162.111			2	-97.125	96.747		4875	1	-65.556	72.498
	2	108.435	398.447			2	87.51	138.13													3	-51.34	153.675			2	-4.764	72.25
										4797	1	-101.944	318.904		4824	1	-79.875	170.658			4	33.69	64.9			3	11.976	202.406
4752	1	31.827	409.585		4778	1	58.201	352.982			2	-122.574	256.32								5	66.801	91.389
						2	76.608	129.522							4825	1	-90.716	480.037							4876	1	-84.472	186.869
4753	1	47.291	424.603							4798	1	68.749	231.758							4850	1	66.501	150.479			2	-93.991	258.627
					4779	1	48.145	386.663			2	126.158	193.215		4826	1	-92.182	630.457			2	46.042	233.384			3	13.241	104.785
4754	1	51.072	401.059			2	87.23	372.435			3	116.565	160.997
						3	90	162							4827	1	-153.435	228.079		4851	1	-88.21	192.094
4755	1	-81.469	728.055							4799	1	-2.01	342.21
					4780	1	51.882	495.718			2	-49.399	110.635		4828	1	-90	150		4852	1	-53.13	60
4756	1	-58.643	449.68			2	65.746	598.859			3	-16.557	231.603								2	56.31	108.167
	2	-66.038	118.186												4829	1	-41.878	233.692			3	-58.57	126.57
					4781	1	133.315	288.624		4800	1	-31.608	824.274			2	-41.424	136.029
4757	1	-119.539	413.783			2	37.304	316.809								3	-55.305	189.737		4853	1	-29.358	110.145
	2	-62.103	115.412			3	127.694	166.817		4801	1	79.695	335.41			4	61.557	163.768			2	-70.56	108.167
	3	-131.186	127.562								2	87.274	126.143								3	-64.537	139.556
											3	104.036	148.432		4830	1	50.599	217.412			4	-120.466	118.338
4758	1	47.161	450.04								4	83.48	211.367			2	-75.466	167.356			5	-88.493	228.079
	2	68.199	96.933													3	-127.875	136.821			6	-7.765	133.222
										4802	1	78.69	275.347								7	-54.162	133.222
4759	1	68.895	366.59								2	68.199	226.177		4831	1	-109.983	280.913			8	82.875	145.121
																					9	101.31	91.782
4760	1	129.289	341.104							4803	1	-42.563	399.169		4832	1	-79.38	195.346			10	104.931	93.145
	2	69.864	191.719								2	-92.045	336.214			2	-117.3	209.313
																				4854	1	-17.354	100.578
4761	1	-116.98	370.303							4804	1	-17.393	521.862		4833	1	-102.339	196.54			2	-83.66	108.665
	2	-152.447	311.307								2	-42.436	284.542								3	-119.055	123.548
															4834	1	-43.152	131.59			4	13.392	129.522
										4805	1	58.736	589.62			2	-64.654	126.143			5	-5.44	126.57
											2	74.805	503.607			3	-47.121	114.63
																4	-50.194	140.584		4855	1	6.71	308.11
										4806	1	-64.093	466.922			5	-23.199	182.779
											2	-64.933	410.682			6	-71.565	151.789		4856	1	75.964	148.432
											3	-55.561	254.629								2	-29.055	185.321
															4835	1	-81.573	163.768			3	116.565	120.748
																2	-70.346	89.196			4	141.843	106.827
																3	-80.538	109.49
																4	-35.838	133.222		4857	1	90.637	540.033
																5	-71.565	94.868
																				4858	1	-97.595	181.593
															4836	1	-90	132			2	-90	174
																2	-79.216	128.265			3	-95.711	120.599
																3	-64.983	99.318
																4	-83.66	108.665		4859	1	0	276
																					2	-56.31	108.167
															4837	1	-70.427	286.559
																				4860	1	-84.56	126.57
															4838	1	-115.253	351.602			2	-57.995	169.812
																2	-135	195.161			3	-86.424	96.187
																3	-109.44	108.167
																4	-132.455	382.215		4877	1	-32.005	113.208
																5	-69.775	242.981			2	-23.199	91.389
																6	-133.727	190.966			3	0	96
																					4	-48.366	72.25
																				4878	1	52.125	136.821
																					2	55.305	94.868
																					3	57.529	78.23
																				4879	1	0	108
																					2	90	84
																					3	85.236	72.25
																				4880	1	-41.987	161.443
																					2	-63.435	93.915
																					3	-70.017	70.228
																				4881	1	48.814	63.781
																					2	59.744	83.355
																					3	103.241	104.785
																					4	79.38	97.673
Average			338.836		Average			310.69		Average			331.976		Average			205.79		Average			140.742		Average			157.021
G34R EV_#1					G34R EV_#2					G34R EV_#3					G34R CD73_#1					G34R CD73_#2					G34R CD73_#3
Image		Angle	Length		Image		Angle	Length		Image		Angle	Length		Image		Angle	Length		Image		Angle	Length		Image		Angle	Length
4664	1	-69.057	520.377		4668	1	-77.142	566.198		4678	1	-43.229	1235.2		4689	1	-46.909	169.8		4702	1	72.777	628.169		4713	1	45	135.765
						2	-112.166	174.929			2	-111.562	799.982			2	-54.689	117.644			2	47.291	106.151			2	26.565	67.082
4665	1	-94.236	162.444													3	-37.694	111.212			3	88.21	192.094			3	90	162
	2	-128.019	418.884		4669	1	49.16	467.923		4679	1	-139.086	357.29								4	99.462	109.49
						2	129.685	366.442			2	-154.359	166.385		4690	1	-72.759	121.458							4714	1	92.322	444.365
4666	1	-60.642	220.291								3	-61.699	88.589			2	-85.533	256.78		4703	1	27.759	128.825			2	90	96
					4670	1	69.605	499.3			4	-41.987	80.722			3	3.013	304.421			2	-21.251	115.879
4667	1	-96.203	277.626								5	-27.897	115.412								3	73.61	106.32		4715	1	4.97	277.042
					4671	1	26.565	295.161							4691	1	-87.647	292.246								2	47.291	106.151
4729	1	-111.01	886.966			2	0	402		4680	1	12.848	350.782			2	-88.452	148.054		4704	1	-41.73	297.469			3	83.191	404.856
	2	45.764	318.226													3	-88.21	128.062			2	-45	152.735
	3	48.013	80.722		4672	1	0	552		4681	1	159.215	879.22								3	-53.13	210		4716	1	5.194	66.272
	4	74.055	262.084								2	180	126		4692	1	10.408	398.557								2	60.803	233.692
					4673	1	0	474								2	-47.862	113.278		4705	1	68.199	96.933			3	46.169	207.933
4730	1	2.684	768.843			2	60.362	400.385		4682	1	-51.843	534.135			3	-73.856	158.24			2	8.13	42.426
	2	-113.749	163.878								2	-39.174	417.938								3	72.474	119.549		4717	1	129.987	242.759
	3	-70.201	159.424		4674	1	28.664	512.851							4693	1	-72.474	159.399			4	64.654	126.143			2	92.816	366.442
	4	-136.469	165.517							4683	1	-100.739	708.407			2	-93.468	132.242			5	44.341	369.134			3	17.85	371.903
	5	-87.397	132.136		4675	1	35.096	271.33								3	-86.73	140.228			6	0	72
	6	-79.216	128.265							4684	1	-56.083	419.357			4	118.072	68							4718	1	41.424	136.029
					4676	1	-82.304	224.018								5	80.538	48.662		4706	1	50.906	123.693			2	64.983	99.318
4731	1	35.882	348.052							4685	1	8.616	200.26								2	68.749	115.879			3	79.992	207.152
	2	47.49	195.346		4677	1	-50.631	302.688			2	-84.094	174.929		4694	1	-44.569	94.048			3	48.814	63.781
																2	-97.23	135.074			4	66.251	163.878		4719	1	-17.745	157.493
4732	1	104.3	315.785							4686	1	-84.92	271.065			3	-47.027	159.906			5	45	93.338			2	14.036	98.955
	2	107.103	163.218													4	-74.305	125.686								3	109.44	108.167
	3	108.925	222							4687	1	-54.177	350.258			5	-59.21	169.956		4707	1	-69.775	121.491			4	126.027	81.609
											2	-34.509	97.082								2	-39.806	93.723
4733	1	82.235	133.222								3	-58.456	118.512		4695	1	-56.31	173.066			3	-30.256	250.064		4720	1	74.578	180.499
	2	-163.072	288.5													2	-50.194	140.584								2	63.435	93.915
	3	132.274	89.196							4688	1	33.69	374.977			3	-49.764	102.176		4708	1	69.864	191.719
											2	46.219	132.966			4	-54.782	124.852			2	46.397	348		4721	1	-10.008	103.576
																					3	63.435	107.331			2	-2.726	126.143
															4696	1	-99.841	596.781								3	60.255	48.374
																2	-101.889	116.499		4709	1	90	66			4	45	59.397
																3	-73.301	62.642			2	43.452	157.035
																4	-80.538	182.483			3	90	162		4722	1	-45	195.161
																5	-126.87	300			4	-24.905	185.224			2	-69.677	172.754
																										3	-25.56	305.941
															4697	1	39.472	132.136		4710	1	32.619	178.09
																2	19.654	178.393			2	125.538	154.842		4723	1	37.535	620.442
																3	112.62	156			3	90	120			2	51.34	153.675
																					4	-80.538	72.993			3	60.945	61.774
															4698	1	36.193	304.821			5	-48.814	191.343
																									4724	1	47.291	106.151
															4699	1	24.341	276.586		4711	1	83.66	108.665			2	31.608	91.586
																					2	69.146	134.833			3	95.194	66.272
															4700	1	47.862	169.918			3	21.251	115.879
																2	104.036	98.955							4725	1	43.025	123.11
																3	122.005	56.604		4712	1	-49.97	391.796			2	41.186	127.562
																					2	-61.928	102			3	37.304	158.405
															4701	1	20.556	205.056			3	35.538	103.228			4	45	118.794
																2	0	228			4	42.51	97.673
																3	18.435	75.895							4726	1	-30.964	139.943
																									4727	1	-80.311	249.56
																										2	-60.255	96.747
																									4728	1	-82.648	187.542
																										2	-56.31	129.8
Average			279.174		Average			393.516		Average			363.612		Average			172.248		Average			160.182		Average			173.767

## Sheet: Fig 8
Figure panel
A	All			Nuclear			Non-nuclear				All			Nuclear			Non-nuclear				All			Nuclear			Non-nuclear				All			Nuclear			Non-nuclear				All			Nuclear			Non-nuclear
	BMP4	NT5E		BMP4	NT5E		BMP4	NT5E			CCBE1	NT5E		CCBE1	NT5E		CCBE1	NT5E			CLDN1	NT5E		CLDN1	NT5E		CLDN1	NT5E			CTLA4	NT5E		CTLA4	NT5E		CTLA4	NT5E			FGF20	NT5E		FGF20	NT5E		FGF20	NT5E
Nuclear_UNCseq1481-F03_001	280.598	73.0072		280.598	73.0072		100.222	136.368			47.934	73.0072		47.934	73.0072		44.3607	136.368			244.463	73.0072		244.463	73.0072		59.1475	136.368			50.5151	73.0072		50.5151	73.0072		41.0747	136.368			146.014	73.0072		146.014	73.0072		50.9326	136.368
Nuclear_UNCseq1481-F03_002	323.409	58.8016		323.409	58.8016		81.4922	131.439			43.1212	58.8016		43.1212	58.8016		38.1173	131.439			142.104	58.8016		142.104	58.8016		61.7763	131.439			66.6419	58.8016		66.6419	58.8016		57.8331	131.439			234.227	58.8016		234.227	58.8016		73.6058	131.439
Nuclear_UNCseq1481-F03_003	348.47	71.822		348.47	71.822		81.9303	122.557			58.5216	71.822		58.5216	71.822		48.7519	122.557			95.7627	71.822		95.7627	71.822		45.3664	122.557			90.4425	71.822		90.4425	71.822		52.1375	122.557			188.865	71.822		188.865	71.822		52.8146	122.557
Nuclear_UNCseq0980-F01_007	1346.64	51.3926		1346.64	51.3926		146.099	215.633			106.509	51.3926		106.509	51.3926		32.8138	215.633			78.2062	51.3926		78.2062	51.3926		49.2207	215.633			68.5235	51.3926		68.5235	51.3926		46.0956	215.633			255.474	51.3926		255.474	51.3926		67.9714	215.633
Nuclear_UNCseq0980-F01_008	383.145	121.581		383.145	121.581		130.486	181.657			43.3749	121.581		43.3749	121.581		41.7896	181.657			56.5188	121.581		56.5188	121.581		40.0839	181.657			52.5756	121.581		52.5756	121.581		46.0538	181.657			247.762	121.581		247.762	121.581		75.0506	181.657
Nuclear_UNCseq0980-F01_011	320.996	121.728		320.996	121.728		103.413	280.693			39.1865	121.728		39.1865	121.728		45.2432	280.693			59.1966	121.728		59.1966	121.728		56.3232	280.693			46.6903	121.728		46.6903	121.728		60.9399	280.693			213.441	121.728		213.441	121.728		71.0965	280.693
Nuclear_UNCseq2091-B03_001	587.425	77.9954		587.425	77.9954		66.8579	202.333			68.8608	77.9954		68.8608	77.9954		42.2261	202.333			472.188	77.9954		472.188	77.9954		50.1434	202.333			158.099	77.9954		158.099	77.9954		51.0232	202.333			259.985	77.9954		259.985	77.9954		60.7	202.333
Nuclear_UNCseq2091-B03_003	499.788	62.7825		499.788	62.7825		56.7413	307.019			92.9378	62.7825		92.9378	62.7825		29.9101	307.019			388.065	62.7825		388.065	62.7825		53.6623	307.019			189.83	62.7825		189.83	62.7825		45.7449	307.019			227.401	62.7825		227.401	62.7825		49.2637	307.019
Nuclear_UNCseq2091-B03_004	978.478	63.0695		978.478	63.0695		82.9943	250.26			80.4887	63.0695		80.4887	63.0695		33.1977	250.26			607.87	63.0695		607.87	63.0695		65.1186	250.26			182.601	63.0695		182.601	63.0695		40.2203	250.26			248.073	63.0695		248.073	63.0695		45.9661	250.26
Nuclear_UNCseq2714-A01_010	503.168	87.7233		503.168	87.7233		61.3382	174.157			64.5511	87.7233		64.5511	87.7233		47.099	174.157			120.826	87.7233		120.826	87.7233		51.4803	174.157			67.0339	87.7233		67.0339	87.7233		49.2896	174.157			175.447	87.7233		175.447	87.7233		37.241	174.157
Nuclear_UNCseq2714-A01_011	201.634	96.8267		201.634	96.8267		68.7527	211.033			48.9454	96.8267		48.9454	96.8267		45.8351	211.033			89.3785	96.8267		89.3785	96.8267		58.2488	211.033			45.2213	96.8267		45.2213	96.8267		51.5645	211.033			130.876	96.8267		130.876	96.8267		44.8802	211.033
Nuclear_UNCseq2500-A04_002	967.103	41.8962		967.103	41.8962		74.4821	189.838			71.5726	41.8962		71.5726	41.8962		45.4159	189.838			202.498	41.8962		202.498	41.8962		49.9575	189.838			150.128	41.8962		150.128	41.8962		48.1409	189.838			378.811	41.8962		378.811	41.8962		49.9575	189.838
Nuclear_UNCseq2500-A04_005	1237.29	64.1991		1237.29	64.1991		86.7932	70.1732			74.2042	64.1991		74.2042	64.1991		52.6299	70.1732			308.489	64.1991		308.489	64.1991		113.57	70.1732			109.222	64.1991		109.222	64.1991		57.2466	70.1732			320.996	64.1991		320.996	64.1991		42.4733	70.1732
Nuclear_UNCseq2500-A04_006	1304.43	48.7303		1304.43	48.7303		119.298	49.2339			91.5179	48.7303		91.5179	48.7303		39.7659	49.2339			352.998	48.7303		352.998	48.7303		124.978	49.2339			146.191	48.7303		146.191	48.7303		32.1914	49.2339			526.525	48.7303		526.525	48.7303		43.5531	49.2339
Nuclear_UNCseq2127-A14_008	258.897	58.0101		258.897	58.0101		143.644	59.4889			50.4903	58.0101		50.4903	58.0101		44.9794	59.4889			196.59	58.0101		196.59	58.0101		159.604	59.4889			56.9358	58.0101		56.9358	58.0101		42.0775	59.4889			237.412	58.0101		237.412	58.0101		65.2927	59.4889
Nuclear_UNCseq2127-A14_009	143.216	50.2379		143.216	50.2379		52.6996	82.2114			49.4881	50.2379		49.4881	50.2379		40.0517	82.2114			234.694	50.2379		234.694	50.2379		137.019	82.2114			63.7347	50.2379		63.7347	50.2379		59.0235	82.2114			142.466	50.2379		142.466	50.2379		46.3756	82.2114
Nuclear_UNCseq2127-A14_012	263.212	32.1914		263.212	32.1914		120.661	42.4548			28.4042	32.1914		28.4042	32.1914		35.7514	42.4548			270.787	32.1914		270.787	32.1914		192.164	42.4548			28.4042	32.1914		28.4042	32.1914		49.1582	42.4548			124.978	32.1914		124.978	32.1914		55.8616	42.4548
Nuclear_UNCseq2453-A02_002	748.545	39.1031		748.545	39.1031		272.537	67.711			149.43	39.1031		149.43	39.1031		71.0965	67.711			60.0512	39.1031		60.0512	39.1031		220.061	67.711			90.775	39.1031		90.775	39.1031		47.3977	67.711			296.066	39.1031		296.066	39.1031		69.4038	67.711
Nuclear_UNCseq2453-A02_004	848.792	38.4206		848.792	38.4206		92.4605	321.043			56.6199	38.4206		56.6199	38.4206		39.8094	321.043			44.487	38.4206		44.487	38.4206		50.0828	321.043			40.4428	38.4206		40.4428	38.4206		24.3993	321.043			475.202	38.4206		475.202	38.4206		57.7878	321.043
Nuclear_UNCseq2453-A02_005	972.541	34.1885		972.541	34.1885		163.372	51.2827			263.74	34.1885		263.74	34.1885		38.8284	51.2827			53.1143	34.1885		53.1143	34.1885		382.423	51.2827			122.712	34.1885		122.712	34.1885		39.561	51.2827			506.722	34.1885		506.722	34.1885		46.1545	51.2827
Nuclear_UNCseq2446-A08_008	824.429	61.5156		824.429	61.5156		91.7941	304.37			134.49	61.5156		134.49	61.5156		43.4814	304.37			183.341	61.5156		183.341	61.5156		60.9948	304.37			121.222	61.5156		121.222	61.5156		51.9362	304.37			402.867	61.5156		402.867	61.5156		67.0339	304.37
Nuclear_UNCseq2446-A08_009	1062.61	50.8961		1062.61	50.8961		78.8634	261.148			86.2751	50.8961		86.2751	50.8961		43.2365	261.148			135.309	50.8961		135.309	50.8961		58.4558	261.148			248.274	50.8961		248.274	50.8961		38.394	261.148			397.858	50.8961		397.858	50.8961		53.9592	261.148
Nuclear_UNCseq2446-A08_011	1199.77	61.281		1199.77	61.281		68.3569	473.353			115.475	61.281		115.475	61.281		52.9215	473.353			186.344	61.281		186.344	61.281		79.3822	473.353			150.91	61.281		150.91	61.281		57.3316	473.353			427.299	61.281		427.299	61.281		52.9215	473.353
Nuclear_UNCseq1034-C10_002	834.92	43.2477		834.92	43.2477		47.172	99.3094			44.449	43.2477		44.449	43.2477		39.7238	99.3094			234.258	43.2477		234.258	43.2477		54.6202	99.3094			32.4357	43.2477		32.4357	43.2477		37.241	99.3094			75.6834	43.2477		75.6834	43.2477		44.6892	99.3094
Nuclear_UNCseq1034-C10_003	502.754	51.5645		502.754	51.5645		98.7321	171.482			36.5249	51.5645		36.5249	51.5645		41.5714	171.482			384.585	51.5645		384.585	51.5645		83.1428	171.482			53.713	51.5645		53.713	51.5645		41.5714	171.482			49.416	51.5645		49.416	51.5645		49.366	171.482
Nuclear_UNCseq1034-C10_004	595.857	48.1943		595.857	48.1943		111.723	117.988			43.813	48.1943		43.813	48.1943		43.8539	117.988			547.662	48.1943		547.662	48.1943		66.825	117.988			28.4784	48.1943		28.4784	48.1943		27.1477	117.988			70.1008	48.1943		70.1008	48.1943		65.7809	117.988
Nuclear_UNCseq1992-A06_007	565.747	47.5418		565.747	47.5418		54.7662	155.536			42.7876	47.5418		42.7876	47.5418		30.6691	155.536			185.413	47.5418		185.413	47.5418		76.6727	155.536			90.3293	47.5418		90.3293	47.5418		26.2878	155.536			565.747	47.5418		565.747	47.5418		54.7662	155.536
Nuclear_UNCseq1992-A06_010	634.339	50.8961		634.339	50.8961		69.827	99.0273			79.4476	50.8961		79.4476	50.8961		17.7741	99.0273			256.963	50.8961		256.963	50.8961		78.714	99.0273			141.516	50.8961		141.516	50.8961		35.5483	99.0273			499.03	50.8961		499.03	50.8961		45.7049	99.0273
Nuclear_UNCseq1992-A06_012	495.11	47.0413		495.11	47.0413		69.0322	154.414			132.892	47.0413		132.892	47.0413		34.5161	154.414			147.004	47.0413		147.004	47.0413		57.224	154.414			128.188	47.0413		128.188	47.0413		30.8828	154.414			405.731	47.0413		405.731	47.0413		48.1409	154.414
Nuclear_UNCseq0495-C08_001	795.437	68.4501		795.437	68.4501		117.043	93.6346			52.7144	68.4501		52.7144	68.4501		42.5612	93.6346			274.587	68.4501		274.587	68.4501		79.8022	93.6346			61.369	68.4501		61.369	68.4501		58.5216	93.6346			146.342	68.4501		146.342	68.4501		69.1619	93.6346
Nuclear_UNCseq0495-C08_003	822.168	65.888		822.168	65.888		84.6387	115.109			68.7527	65.888		68.7527	65.888		47.3977	115.109			229.176	65.888		229.176	65.888		118.494	115.109			74.4821	65.888		74.4821	65.888		60.9399	115.109			234.905	65.888		234.905	65.888		104.952	115.109
Nuclear_UNCseq0495-C08_005	522.864	109.489		522.864	109.489		177.443	103.837			113.958	109.489		113.958	109.489		49.9468	103.837			223.446	109.489		223.446	109.489		114.352	103.837			84.9096	109.489		84.9096	109.489		76.2346	103.837			187.695	109.489		187.695	109.489		122.238	103.837
Nuclear_UNCseq1813-A17_007	1210.86	86.5461		1210.86	86.5461		281.072	117.603			51.1409	86.5461		51.1409	86.5461		39.9851	117.603			181.747	86.5461		181.747	86.5461		84.6744	117.603			64.5162	86.5461		64.5162	86.5461		24.6967	117.603			225.02	86.5461		225.02	86.5461		110.547	117.603
Nuclear_UNCseq1813-A17_008	1246.83	47.3706		1246.83	47.3706		383.604	47.1433			47.3706	47.3706		47.3706	47.3706		30.9983	47.1433			238.641	47.3706		238.641	47.3706		240.883	47.1433			118.873	47.3706		118.873	47.3706		41.9769	47.1433			236.853	47.3706		236.853	47.3706		55.5387	47.1433
Nuclear_UNCseq1813-A17_009	1244.4	41.7826		1244.4	41.7826		56.7122	83.367			72.6654	41.7826		72.6654	41.7826		37.9972	83.367			223.446	41.7826		223.446	41.7826		84.5012	83.367			120.806	41.7826		120.806	41.7826		39.1314	83.367			288.845	41.7826		288.845	41.7826		78.83	83.367
Nuclear_UNCseq1479-E05_001	263.667	45.8065		263.667	45.8065		79.096	110.734			173.171	45.8065		173.171	45.8065		36.5819	110.734			122.895	45.8065		122.895	45.8065		64.2655	110.734			80.4406	45.8065		80.4406	45.8065		46.4689	110.734			394.383	45.8065		394.383	45.8065		62.2881	110.734
Nuclear_UNCseq1479-E05_004	298.29	58.5733		298.29	58.5733		74.4821	72.0794			193.075	58.5733		193.075	58.5733		38.4424	72.0794			104.13	58.5733		104.13	58.5733		156.773	72.0794			47.7264	58.5733		47.7264	58.5733		36.0397	72.0794			419.775	58.5733		419.775	58.5733		59.4655	72.0794
Nuclear_UNCseq1479-E05_005	362.091	49.8043		362.091	49.8043		114.499	173.483			176.334	49.8043		176.334	49.8043		38.8602	173.483			125.184	49.8043		125.184	49.8043		53.4328	173.483			57.8807	49.8043		57.8807	49.8043		45.1056	173.483			428.048	49.8043		428.048	49.8043		47.1874	173.483
Nuclear_UNCseq0482-C04_010	619.942	48.5753		619.942	48.5753		52.8303	232.107			44.3249	48.5753		44.3249	48.5753		33.7768	232.107			166.977	48.5753		166.977	48.5753		44.1696	232.107			81.9708	48.5753		81.9708	48.5753		41.5714	232.107			188.229	48.5753		188.229	48.5753		33.7768	232.107
Nuclear_UNCseq0482-C04_011	827.619	53.1498		827.619	53.1498		69.6356	199.724			52.0651	53.1498		52.0651	53.1498		45.9136	199.724			201.752	53.1498		201.752	53.1498		59.6877	199.724			73.759	53.1498		73.759	53.1498		42.8527	199.724			201.752	53.1498		201.752	53.1498		42.8527	199.724
Nuclear_UNCseq0482-C04_012	1219.71	44.6892		1219.71	44.6892		56.7626	313.546			33.9022	44.6892		33.9022	44.6892		32.4357	313.546			221.905	44.6892		221.905	44.6892		118.931	313.546			56.2468	44.6892		56.2468	44.6892		36.0397	313.546			196.479	44.6892		196.479	44.6892		36.9407	313.546
Nuclear_UNCseq1706-A19_002	391.031	75.9717		391.031	75.9717		84.7899	358.113			78.951	75.9717		78.951	75.9717		38.9036	358.113			172.054	75.9717		172.054	75.9717		86.7849	358.113			140.771	75.9717		140.771	75.9717		40.8986	358.113			178.012	75.9717		178.012	75.9717		50.8739	358.113
Nuclear_UNCseq1706-A19_003	517.397	67.2508		517.397	67.2508		70.609	426.335			68.3355	67.2508		68.3355	67.2508		37.539	426.335			171.381	67.2508		171.381	67.2508		59.8836	426.335			108.469	67.2508		108.469	67.2508		38.4328	426.335			189.821	67.2508		189.821	67.2508		54.5209	426.335
Nuclear_UNCseq1706-A19_005	633.098	73.4181		633.098	73.4181		97.949	446.892			51.0734	73.4181		51.0734	73.4181		39.7918	446.892			173.437	73.4181		173.437	73.4181		39.7918	446.892			124.491	73.4181		124.491	73.4181		53.5659	446.892			220.254	73.4181		220.254	73.4181		35.2004	446.892
Nuclear_UNCseq2138-C05_008	767.697	86.1864		767.697	86.1864		118.153	146.285			52.6695	86.1864		52.6695	86.1864		28.9355	146.285			90.9745	86.1864		90.9745	86.1864		60.2823	146.285			73.4181	86.1864		73.4181	86.1864		34.5618	146.285			344.746	86.1864		344.746	86.1864		55.4597	146.285
Nuclear_UNCseq2138-C05_010	1845.97	48.2441		1845.97	48.2441		155.735	328.398			97.7577	48.2441		97.7577	48.2441		36.1125	328.398			356.752	48.2441		356.752	48.2441		66.5825	328.398			352.944	48.2441		352.944	48.2441		34.984	328.398			444.353	48.2441		444.353	48.2441		68.8395	328.398
Nuclear_UNCseq2138-C05_011	1493.51	41.1057		1493.51	41.1057						147.559	41.1057		147.559	41.1057						353.087	41.1057		353.087	41.1057						582.857	41.1057		582.857	41.1057						397.355	41.1057		397.355	41.1057
Non-nuclear_UNCseq1481-F03_004	100.222	136.368									44.3607	136.368									59.1475	136.368									41.0747	136.368									50.9326	136.368
Non-nuclear_UNCseq1481-F03_005	81.4922	131.439									38.1173	131.439									61.7763	131.439									57.8331	131.439									73.6058	131.439
Non-nuclear_UNCseq1481-F03_006	81.9303	122.557									48.7519	122.557									45.3664	122.557									52.1375	122.557									52.8146	122.557
Non-nuclear_UNCseq0980-F01_009	146.099	215.633									32.8138	215.633									49.2207	215.633									46.0956	215.633									67.9714	215.633
Non-nuclear_UNCseq0980-F01_010	130.486	181.657									41.7896	181.657									40.0839	181.657									46.0538	181.657									75.0506	181.657
Non-nuclear_UNCseq0980-F01_012	103.413	280.693									45.2432	280.693									56.3232	280.693									60.9399	280.693									71.0965	280.693
Non-nuclear_UNCseq2091-B03_002	66.8579	202.333									42.2261	202.333									50.1434	202.333									51.0232	202.333									60.7	202.333
Non-nuclear_UNCseq2091-B03_005	56.7413	307.019									29.9101	307.019									53.6623	307.019									45.7449	307.019									49.2637	307.019
Non-nuclear_UNCseq2091-B03_006	82.9943	250.26									33.1977	250.26									65.1186	250.26									40.2203	250.26									45.9661	250.26
Non-nuclear_UNCseq2714-A01_007	61.3382	174.157									47.099	174.157									51.4803	174.157									49.2896	174.157									37.241	174.157
Non-nuclear_UNCseq2714-A01_008	68.7527	211.033									45.8351	211.033									58.2488	211.033									51.5645	211.033									44.8802	211.033
Non-nuclear_UNCseq2714-A01_009	74.4821	189.838									45.4159	189.838									49.9575	189.838									48.1409	189.838									49.9575	189.838
Non-nuclear_UNCseq2500-A04_001	86.7932	70.1732									52.6299	70.1732									113.57	70.1732									57.2466	70.1732									42.4733	70.1732
Non-nuclear_UNCseq2500-A04_003	119.298	49.2339									39.7659	49.2339									124.978	49.2339									32.1914	49.2339									43.5531	49.2339
Non-nuclear_UNCseq2500-A04_004	143.644	59.4889									44.9794	59.4889									159.604	59.4889									42.0775	59.4889									65.2927	59.4889
Non-nuclear_UNCseq2127-A14_007	52.6996	82.2114									40.0517	82.2114									137.019	82.2114									59.0235	82.2114									46.3756	82.2114
Non-nuclear_UNCseq2127-A14_010	120.661	42.4548									35.7514	42.4548									192.164	42.4548									49.1582	42.4548									55.8616	42.4548
Non-nuclear_UNCseq2127-A14_011	272.537	67.711									71.0965	67.711									220.061	67.711									47.3977	67.711									69.4038	67.711
Non-nuclear_UNCseq2453-A02_001	92.4605	321.043									39.8094	321.043									50.0828	321.043									24.3993	321.043									57.7878	321.043
Non-nuclear_UNCseq2453-A02_003	163.372	51.2827									38.8284	51.2827									382.423	51.2827									39.561	51.2827									46.1545	51.2827
Non-nuclear_UNCseq2446-A08_007	91.7941	304.37									43.4814	304.37									60.9948	304.37									51.9362	304.37									67.0339	304.37
Non-nuclear_UNCseq2446-A08_010	78.8634	261.148									43.2365	261.148									58.4558	261.148									38.394	261.148									53.9592	261.148
Non-nuclear_UNCseq2446-A08_012	68.3569	473.353									52.9215	473.353									79.3822	473.353									57.3316	473.353									52.9215	473.353
Non-nuclear_UNCseq1034-C10_001	47.172	99.3094									39.7238	99.3094									54.6202	99.3094									37.241	99.3094									44.6892	99.3094
Non-nuclear_UNCseq1034-C10_005	98.7321	171.482									41.5714	171.482									83.1428	171.482									41.5714	171.482									49.366	171.482
Non-nuclear_UNCseq1034-C10_006	111.723	117.988									43.8539	117.988									66.825	117.988									27.1477	117.988									65.7809	117.988
Non-nuclear_UNCseq1992-A06_008	54.7662	155.536									30.6691	155.536									76.6727	155.536									26.2878	155.536									54.7662	155.536
Non-nuclear_UNCseq1992-A06_009	69.827	99.0273									17.7741	99.0273									78.714	99.0273									35.5483	99.0273									45.7049	99.0273
Non-nuclear_UNCseq1992-A06_011	69.0322	154.414									34.5161	154.414									57.224	154.414									30.8828	154.414									48.1409	154.414
Non-nuclear_UNCseq0495-C08_002	117.043	93.6346									42.5612	93.6346									79.8022	93.6346									58.5216	93.6346									69.1619	93.6346
Non-nuclear_UNCseq0495-C08_004	84.6387	115.109									47.3977	115.109									118.494	115.109									60.9399	115.109									104.952	115.109
Non-nuclear_UNCseq0495-C08_006	177.443	103.837									49.9468	103.837									114.352	103.837									76.2346	103.837									122.238	103.837
Non-nuclear_UNCseq1813-A17_011	281.072	117.603									39.9851	117.603									84.6744	117.603									24.6967	117.603									110.547	117.603
Non-nuclear_UNCseq1813-A17_012	383.604	47.1433									30.9983	47.1433									240.883	47.1433									41.9769	47.1433									55.5387	47.1433
Non-nuclear_UNCseq1479-E05_002	56.7122	83.367									37.9972	83.367									84.5012	83.367									39.1314	83.367									78.83	83.367
Non-nuclear_UNCseq1479-E05_003	79.096	110.734									36.5819	110.734									64.2655	110.734									46.4689	110.734									62.2881	110.734
Non-nuclear_UNCseq1479-E05_006	74.4821	72.0794									38.4424	72.0794									156.773	72.0794									36.0397	72.0794									59.4655	72.0794
Non-nuclear_UNCseq0482-C04_007	114.499	173.483									38.8602	173.483									53.4328	173.483									45.1056	173.483									47.1874	173.483
Non-nuclear_UNCseq0482-C04_008	52.8303	232.107									33.7768	232.107									44.1696	232.107									41.5714	232.107									33.7768	232.107
Non-nuclear_UNCseq0482-C04_009	69.6356	199.724									45.9136	199.724									59.6877	199.724									42.8527	199.724									42.8527	199.724
Non-nuclear_UNCseq1706-A19_001	56.7626	313.546									32.4357	313.546									118.931	313.546									36.0397	313.546									36.9407	313.546
Non-nuclear_UNCseq1706-A19_004	84.7899	358.113									38.9036	358.113									86.7849	358.113									40.8986	358.113									50.8739	358.113
Non-nuclear_UNCseq1706-A19_006	70.609	426.335									37.539	426.335									59.8836	426.335									38.4328	426.335									54.5209	426.335
Non-nuclear_UNCseq2138-C05_007	97.949	446.892									39.7918	446.892									39.7918	446.892									53.5659	446.892									35.2004	446.892
Non-nuclear_UNCseq2138-C05_009	118.153	146.285									28.9355	146.285									60.2823	146.285									34.5618	146.285									55.4597	146.285
Non-nuclearUNCseq2138-C05_012	155.735	328.398									36.1125	328.398									66.5825	328.398									34.984	328.398									68.8395	328.398
D	values: DESeq2_vst; transformation: none
	samplenames	hec-1-a_cell_line	NOTUM (ENSG00000185269)
	JB240724_001	ko_d32n	43.5
	JB240724_002	ko_d32n	51.8513
	JB240724_003	ko_d32n	60.0962
	JB240724_004	ko_d32n	50.7845
	JB240724_005	ko_ev	40.2403
	JB240724_006	ko_ev	43.3947
	JB240724_007	ko_ev	33.2434
	JB240724_008	ko_g34r	48.0063
	JB240724_009	ko_g34r	51.8003
	JB240724_010	ko_g34r	54.1523
	JB240724_011	ko_s37f	39.9406
	JB240724_012	ko_s37f	52.16
	JB240724_013	ko_s37f	48.701
	JB240724_014	wt_d32n	33.2434
	JB240724_015	wt_d32n	33.2434
	JB240724_016	wt_d32n	43.6033
	JB240724_017	wt_ev	33.2434
	JB240724_018	wt_ev	40.6183
	JB240724_019	wt_ev	47.968
	JB240724_020	wt_g34r	39.8583
	JB240724_021	wt_g34r	33.2434
	JB240724_022	wt_g34r	33.2434
	JB240724_023	wt_s37f	54.1259
	JB240724_024	wt_s37f	40.0235
	JB240724_025	wt_s37f	63.4027

## Sheet: Fig S1
Figure panel
A	Tumor ID	Nuclear			Non-nuclear
	1481	73.0072	58.8016	71.822	136.368	131.439	122.557
	980	51.3926	121.581	121.728	215.633	181.657	280.693
	2091	77.9954	62.7825	63.0695	202.333	307.019	250.26
	2714	87.7233	96.8267		174.157	211.033	189.838
	2500	41.8962	64.1991	48.7303	70.1732	49.2339	59.4889
	2127	58.0101	50.2379	32.1914	82.2114	42.4548	67.711
	2453	39.1031	38.4206	34.1885	321.043	51.2827
	2446	61.5156	50.8961	61.281	304.37	261.148	473.353
	1034	43.2477	51.5645	48.1943	99.3094	171.482	117.988
	1992	47.5418	50.8961	47.0413	155.536	99.0273	154.414
	495	68.4501	65.888	109.489	93.6346	115.109	103.837
	1813	86.5461	47.3706	41.7826	117.603	47.1433
	1479	45.8065	58.5733	49.8043	83.367	110.734	72.0794
	482	48.5753	53.1498	44.6892	173.483	232.107	199.724
	1706	75.9717	67.2508	73.4181	313.546	358.113	426.335
	2138	86.1864	48.2441	41.1057	446.892	146.285	328.398

## Sheet: Fig S3
Figure panel
A	EV DNA										CD73 DNA
	Endogenous	0.87	1.43	1.45	1.33	0.82	0.77	0.61	0.84	1	0.37	0.51	1.34	0.49	0.83	0.33	0.91	0.43	1.16
	G34R	15.76	15.52	22.06	25.8	26.08	29.27	15.89	38.13	21.96	8.83	12.97	10.55	3.8	7.27	9.44	34.14	5.55	16.35
B	EV DNA										CD73 DNA
	EV	0.6	0.9	1.31	1	0.76	0.71	0.9	1.15	1.29	0.58	0.52	0.69	0.87	0.64	0.45	0.95	1.46	0.62
	G34R	22.71	22.36	31.78	37.18	37.58	42.18	22.9	54.94	31.65	12.72	18.69	15.2	5.47	10.47	13.6	49.2	8	23.55
C	EV DNA													CD73 DNA
	Lenti EV	0.52	1.47	1.03	1.27	1.05	1	1.2	0.65	0.64	0.66	0.6	1.28	1.26	0.51	1.53	0.82	0.78	0.88	0.39	0.5	0.51	0.55	0.92	0.51
	G34R	39.05	33.36	30.4	41.1	50.34	61.12	36.97	53.77	37.27	33.5	28.05	24.71	18.44	21.97	30.42	40.29	31.24	26.38	37.65	25.18	26.34	26.23	22.12	18.16
	EV DNA																						CD73 DNA
D	EV	0.52	1.47	1.03	1.27	1.05	1	1.2	0.65	0.64	0.66	0.6	1.28	0.6	0.9	1.31	1	0.76	0.71	0.9	1.15	1.29	1.26	0.51	1.53	0.82	0.78	0.88	0.39	0.5	0.51	0.55	0.92	0.51	0.58	0.52	0.69	0.87	0.64	0.45	0.95	1.46	0.62
	G34R	39.05	33.36	30.4	41.1	50.34	61.12	36.97	53.77	37.27	33.5	28.05	24.71	22.71	22.36	31.78	37.18	37.58	42.18	22.9	54.94	31.65	18.44	21.97	30.42	40.29	31.24	26.38	37.65	25.18	26.34	26.23	22.12	18.16	12.72	18.69	15.2	5.47	10.47	13.6	49.2	8	23.55

## Sheet: Fig S4
Figure panel
A		NT5E WT	NT5E KO		B		NT5E WT	NT5E KO		C		NT5E WT	NT5E KO		D		NT5E WT	NT5E KO		E		NT5E WT	NT5E KO
	WCL	1	1			WCL	1	1			WCL	1	1			WCL	1	1			WCL	1	1
	Cyto	0.843	0.336			Cyto	0.656488	0.737064			Cyto	0.31	0.18			Cyto	1.48	1.21			Cyto	2.95	0.72
	Mem	0.968	1.903			Mem	0.963616	0.809793			Mem	0.78	1.55			Mem	1.28	0.81			Mem	1.1	0.47
	Nuc	0.342	1.357			Nuc	0.458805	0.817065			Nuc	0.21	1.15			Nuc	0.34	0.5			Nuc	0.09	0.19
	Chro	1.395	2.856			Chro	1.28285	3.28421			Chro	2.27	21.12			Chro	0.39	0.64			Chro	2.87	2.64

[truncated: 4 more sheets: Fig S5, Fig S6, Fig S7, Fig S9]
